# Supplementary material for: Diet, Advanced Maternal Age, and Neonatal Outcomes: Results from the GESTAGE Study
Source: Nutrients. 2025 Jan 17;17(2):321. doi: 10.3390/nu17020321 (PMC11769228; doi:10.3390/nu17020321)
Supplement: Supplementary file 1 [file nutrients-17-00321-s001.zip]

Archive with 1 entries (1 files):
- nutrients-3396833-supplementary.pdf
